# Supplementary material for: Piezo1 Mechano-Activation Is Augmented by Resveratrol and Differs between Colorectal Cancer Cells of Primary and Metastatic Origin
Source: Molecules. 2022 Aug 25;27(17):5430. doi: 10.3390/molecules27175430 (PMC9458129; doi:10.3390/molecules27175430)
Supplement: Supplementary file 1 [file molecules-27-05430-s001.zip]

Archive with 1 entries (1 files):
- molecules-1832650-supplementary.pdf
